# Supplementary material for: Pediatric Brain Tumors: Signatures from the Intact Proteome
Source: Int J Mol Sci. 2022 Mar 16;23(6):3196. doi: 10.3390/ijms23063196 (PMC8949132; doi:10.3390/ijms23063196)
Supplement: Supplementary file 1 [file ijms-23-03196-s001.zip]

Archive with 1 entries (1 files):
- ijms-1599857-supplementary.pdf
